# Supplementary material for: Cochlear Implantation in Children with Additional Disabilities: A Systematic Review
Source: Children (Basel). 2023 Oct 5;10(10):1653. doi: 10.3390/children10101653 (PMC10605071; doi:10.3390/children10101653)
Supplement: Supplementary file 1 [file children-10-01653-s001.zip]

Archive with 1 entries (1 files):
- children-2581963-supplementary.pdf
